# Supplementary material for: Urine-Derived Epithelial Cell Lines: A New Tool to Model Fragile X Syndrome (FXS)
Source: Cells. 2020 Oct 5;9(10):2240. doi: 10.3390/cells9102240 (PMC7600987; doi:10.3390/cells9102240)
Supplement: Supplementary file 1 [file cells-09-02240-s001.xlsx]

## Sheet: Table S1
	Table S1: FACS analysis of Urine Derived Cells.
	Cells | Freq. of Total	Counting beads | Freq. of Total	Cells/Single Cells/Live cells | Freq. of Parent	Cells/Single Cells/Live cells/Q1: CD325a- , CD45+ | Freq. of Total	Cells/Single Cells/Live cells/Q2: CD325a+ , CD45+ | Freq. of Total	Cells/Single Cells/Live cells/Q3: CD325a+ , CD45- | Freq. of Total	Cells/Single Cells/Live cells/Q4: CD325a- , CD45- | Freq. of Total	Cells/Single Cells/Live cells/Q4: CD325a- , CD45-/Q1: CD326- , CK14+ | Freq. of Total	Cells/Single Cells/Live cells/Q4: CD325a- , CD45-/Q2: CD326+ , CK14+ | Freq. of Total	Cells/Single Cells/Live cells/Q4: CD325a- , CD45-/Q3: CD326+ , CK14- | Freq. of Total	Cells/Single Cells/Live cells/Q4: CD325a- , CD45-/Q4: CD326- , CK14- | Freq. of Total
Case 1.fcs	49.1 %	10.8 %	98.0 %	0.013 %	5.19E-3 %	0.10 %	47.5 %	5.19E-3 %	47.4 %	0.054 %	0 %
Case 3.fcs	76.3 %	6.23 %	98.9 %	0.025 %	5.53E-3 %	0.069 %	75.1 %	0 %	74.7 %	0.39 %	0 %
Note: 50000 counting beads were added to each sample.
	Ttoal cells plus beads	Live cells%	Total live epithelial cells	Total leukocytes	Total RBC
Case 1.fcs	462963	98.0 %	219444	60.1852	462.963
Case 3.fcs	802568	98.9 %	599518	200.642	553.772
